# Supplementary material for: Metabolite profiling and bioactivity guided fractionation of Lactobacillaceae and rice bran postbiotics for antimicrobial-resistant Salmonella Typhimurium growth suppression
Source: Front Microbiol. 2024 Apr 9;15:1362266. doi: 10.3389/fmicb.2024.1362266 (PMC11040457; doi:10.3389/fmicb.2024.1362266)
Supplement: Supplementary file 4 [file Data_Sheet_4_1.xlsx]

## Sheet: Overview
Abbreviations:
HODE	Hydroxyoctadecadienoic acid
LF	L. fermentum
LP	L. paracasei
LR	L. rhamnosus
RB	Rice bran
*	In-silico identification of metabolite (versus a purified chemical standard)
[brackets]	Chemical isomers
-	Metabolite not present in one or both treatments, so fold difference and statistical analysis not reported for this comparison

## Sheet: Global_metabolome_fold_diffs
			Median Scaled Abundance Fold Differences			Wilcoxon t-test with Benjamini Hochberg FDR Correction (q-value)
			LF + RB	LP + RB	LR + RB	LF + RB		LP + RB		LR + RB
						LF		LP		LR
Chemical Class	Metabolic Pathway	Metabolite	LF	LP	LR	p-value	q-value	p-value	q-value	p-value	q-value
Amino Acid	Glycine, Serine and Threonine Metabolism	glycine	1.04	1.02	1.78	0.0436	0.0333	0.4909	0.3762	0.0011	0.0007
		N-acetylglycine	1.12	1.13	0.89	0.1368	0.0752	0.2356	0.2785	0.0657	0.0166
		dimethylglycine	1.08	1.03	0.79	0.8733	0.2562	0.8504	0.5272	0.2788	0.0568
		betaine	1.04	1.04	1.16	0.032	0.0266	0.104	0.1747	0.0045	0.0019
		serine	1.1	1.03	1.26	0.0031	0.0066	0.2307	0.2776	0.0004	0.0004
		N-acetylserine	1.22	0.88	0.4	0.0198	0.0191	0.0375	0.1026	0.0002	0.0002
		threonine	1.09	1.07	1.54	0.0337	0.0277	0.0712	0.138	0.0019	0.001
		N-acetylthreonine	1.2	1.07	1.63	0.0087	0.0112	0.3874	0.3557	0.0182	0.0058
		allo-threonine	1.1	1.48	0.88	0.974	0.276	0.2475	0.282	0.581	0.1056
		2-methylserine	0.9	1.05	1.07	0.2871	0.1252	0.1714	0.236	0.7027	0.1244
		O-acetylhomoserine	1.06	1.11	1.07	0.4779	0.1665	0.623	0.4368	0.2355	0.0493
	Alanine and Aspartate Metabolism	alanine	1.08	1.05	1.34	0.4212	0.1541	0.3399	0.3371	0.0002	0.0003
		N-acetylalanine	0.96	1.03	1.35	0.4087	0.153	0.5531	0.4075	0.0091	0.0033
		aspartate	1.03	1.04	1.95	0.1173	0.0688	0.053	0.1183	0.0001	0.0002
		asparagine	1.07	1.17	0.99	0.0156	0.0163	0.0015	0.0216	0.3411	0.0675
		N-acetylasparagine	1.06	0.97	1.18	0.3527	0.1427	0.4053	0.3557	0.0392	0.0109
		N-acetylaspartate (NAA)	1.33	1.06	0.92	0.0277	0.0238	0.5853	0.4235	0.3177	0.0635
		3-sulfo-L-alanine	0.62	2.35	5	0.0056	0.0084	3.1343e-05	0.0021	0.0009	0.0006
		N-carbamoylalanine	1.04	1.02	0.73	0.5301	0.1773	0.8936	0.536	0.0214	0.0066
	Glutamate Metabolism	glutamate	1.03	1.03	1.52	0.1078	0.0663	0.1306	0.1997	0.0002	0.0002
		glutamine	1.16	1.12	0.15	0.0022	0.005	0.0754	0.1406	0.0001	0.0002
		N-acetylglutamate	1.28	1.02	0.38	0.02	0.0191	0.5734	0.4172	0.0003	0.0003
		N-acetylglutamine	1.14	0.93	0.59	0.2264	0.106	0.0654	0.1357	8.8647e-05	0.0002
		gamma-aminobutyrate (GABA)	1	1	1.06	0.8379	0.2483	0.9063	0.5389	0.0276	0.0082
		carboxyethyl-GABA	1.2	1.14	1.37	0.0703	0.0476	0.2184	0.2691	0.0101	0.0036
		pyroglutamine*	1.02	1.01	1	0.5678	0.1874	0.8424	0.5239	0.9714	0.1632
		citramalate	0.43	1.57	2.68	0.0052	0.0084	0.31	0.32	0.0005	0.0004
		beta-citrylglutamate	0.85	0.91	1.19	0.1333	0.0752	0.241	0.2817	0.1037	0.0246
		N-methyl-GABA	1.09	1.05	1.2	0.0851	0.0563	0.4726	0.3754	0.3156	0.0633
	Histidine Metabolism	histidine	1.19	0.9	1.32	0.0037	0.007	0.0707	0.138	0.0003	0.0003
		N-acetylhistidine	0.87	1.14	0.72	0.0101	0.0123	0.0209	0.0744	8.3332e-05	0.0002
		imidazole propionate	1.61	1.28	2.26	0.0067	0.0094	0.0047	0.04	0.0011	0.0007
		imidazole lactate	1.66	1.08	0.14	0.001	0.0029	0.1982	0.2583	0.0003	0.0003
		histamine	1.09	0.95	0.81	0.0101	0.0123	0.043	0.1079	0.0049	0.002
		1-methylhistamine	1.28	0.97	0.89	0.0108	0.0127	0.617	0.4357	0.0493	0.0132
		1-methylimidazoleacetate	0.83	1.4	1.63	0.9602	0.275	0.3503	0.3402	0.4368	0.0825
		4-imidazoleacetate	0.49	1.12	1.9	3.3728e-05	0.0005	0.0247	0.0809	0.0014	0.0008
		N-acetylhistamine	0.97	1.01	2.23	0.6104	0.1956	0.4796	0.3762	5.9121e-05	0.0001
	Lysine Metabolism	lysine	0.96	1.03	1.01	0.0034	0.0068	0.0806	0.1477	0.7241	0.1275
		N2-acetyllysine	1.59	1.03	0.8	0.0078	0.0104	0.7829	0.4975	0.1547	0.0347
		N6-acetyllysine	0.97	1.04	0.88	0.563	0.1864	0.3919	0.3557	0.176	0.0387
		N6,N6,N6-trimethyllysine	0.94	1.01	1.19	0.3301	0.1368	0.8332	0.5197	0.0642	0.0163
		5-hydroxylysine	0.8	1.05	1.53	0.0055	0.0084	0.1147	0.1867	0.001	0.0007
		saccharopine	1.07	0.96	0.68	0.1002	0.0636	0.4271	0.3557	0.0003	0.0003
		2-aminoadipate	1.18	0.92	0.9	0.424	0.1541	0.4226	0.3557	0.6224	0.1118
		glutarate (pentanedioate)	1.03	1.02	1.29	0.461	0.1646	0.7174	0.4752	0.0791	0.0193
		pipecolate	0.95	1	1.19	0.3385	0.1392	0.9536	0.5462	0.0444	0.0122
		cadaverine	1.02	1.05	1.06	0.6814	0.2136	0.1265	0.1965	0.0574	0.0148
		N-acetyl-cadaverine	0.99	0.96	2.28	0.8118	0.2438	0.322	0.3274	6.6408e-05	0.0001
		N6-formyllysine	0.7	1.13	1.87	0.134	0.0752	0.0137	0.0685	0.0127	0.0043
		6-oxopiperidine-2-carboxylate	0.96	0.99	1.23	0.3891	0.1473	0.9363	0.5459	0.1069	0.0252
	Phenylalanine and Tyrosine Metabolism	phenylalanine	1	1.02	1.24	0.7541	0.2285	0.2011	0.2601	0.0095	0.0034
		N-acetylphenylalanine	0.84	1.05	1.79	0.2595	0.1155	0.2143	0.2672	0.0158	0.0052
		phenylpyruvate	1.9	1.15	0.96	0.0001	0.0008	0.2515	0.282	0.553	0.1008
		phenyllactate (PLA)	1.14	0.93	0.41	0.0023	0.0052	0.2023	0.2601	0.0013	0.0008
		phenethylamine	0.72	1.08	1.49	0.0034	0.0068	0.0301	0.0912	0.0037	0.0016
		tyrosine	0.96	1.01	1.54	0.4189	0.1541	0.6326	0.4405	0.019	0.006
		N-acetyltyrosine	1.23	1.32	2.67	0.4973	0.1714	0.4838	0.3762	0.0414	0.0114
		tyramine	1.04	1.11	1.2	0.728	0.2247	0.4242	0.3557	0.1326	0.0303
		4-hydroxyphenylpyruvate	1.78	1.07	1.1	0.0285	0.0238	0.6296	0.4399	0.5502	0.1006
		3-(4-hydroxyphenyl)lactate	1.04	1.03	0.91	0.1864	0.093	0.6546	0.4482	0.2004	0.0425
		phenol sulfate	0.89	1.03	1.04	0.0843	0.0563	0.8726	0.5348	0.7407	0.1293
		p-cresol sulfate	0.83	0.99	1.13	0.1189	0.0694	0.8251	0.5162	0.4386	0.0826
		o-Tyrosine	0.65	1.03	2.1	0.0059	0.0085	0.339	0.3371	0.0014	0.0008
		3-phenylpropionate (hydrocinnamate)	0.84	1.1	0.99	0.2539	0.1142	0.3098	0.32	0.9766	0.1636
		2-hydroxyphenylacetate	0.97	1.09	1.06	0.5131	0.1745	0.1417	0.2103	0.2158	0.0453
		N-formylphenylalanine	0.89	1.19	1.47	0.213	0.1008	0.0487	0.1152	0.0324	0.0093
	Tryptophan Metabolism	tryptophan	1.23	0.91	1.09	0.0004	0.0018	0.0576	0.1246	0.0618	0.0158
		N-acetyltryptophan	1.08	0.88	1.57	0.4803	0.1667	0.0305	0.0912	0.0132	0.0044
		tryptamine	1.23	0.92	0.99	0.094	0.0609	0.3439	0.3388	0.854	0.1466
		indolelactate	1.47	0.69	0.54	0.0095	0.0119	0.004	0.0355	0.0105	0.0037
		indoleacetate	1.05	0.9	0.93	0.6165	0.1969	0.3822	0.3557	0.7295	0.1281
		kynurenine	0.24	0.97	1.97	0.0008	0.0025	0.4311	0.3557	0.0062	0.0024
		kynurenate	0.52	1.44	2.75	0.0047	0.0082	0.0086	0.0502	0.0188	0.006
		indole-3-carboxylic acid	0.12	1.94	13.01	0.0013	0.0036	0.0007	0.0147	0.0002	0.0002
		C-glycosyltryptophan	1.02	1.08	1.16	0.7529	0.2285	0.6103	0.4324	0.4973	0.0915
		thioproline	6.78	0.82	1.67	0.0001	0.0008	0.0528	0.1183	9.2723e-05	0.0002
	Leucine, Isoleucine and Valine Metabolism	leucine	1.04	1.04	1.12	0.0208	0.0193	0.0421	0.107	0.02	0.0063
		N-acetylleucine	0.93	1.04	1.99	0.3725	0.1443	0.408	0.3557	0.0228	0.007
		4-methyl-2-oxopentanoate	1.3	1.55	1.72	0.4102	0.153	0.1586	0.2303	0.0256	0.0077
		isovalerylglycine	1.01	1.09	1.35	0.6775	0.213	0.2439	0.2818	0.0034	0.0015
		alpha-hydroxyisovalerate	0.96	0.86	2.98	0.5221	0.1763	0.0251	0.0809	0.0013	0.0008
		methylsuccinate	0.4	0.96	2.03	0.0001	0.0008	0.2866	0.3067	0.001	0.0007
		isoleucine	0.98	1.02	1.18	0.2581	0.1155	0.4247	0.3557	0.016	0.0052
		N-acetylisoleucine	1.12	0.96	6.11	0.4567	0.1646	0.3663	0.3513	0.0008	0.0005
		3-methyl-2-oxobutyrate	1.09	1.02	1.3	0.4226	0.1541	0.4226	0.3557	0.1949	0.0418
		3-methyl-2-oxovalerate	-	-	-	-	-	-	-	-	-
		2-hydroxy-3-methylvalerate	0.82	0.87	0.93	0.0086	0.0112	0.0677	0.1365	0.4101	0.0799
		ethylmalonate	0.94	1.1	1.32	0.6488	0.206	0.5928	0.426	0.25	0.0521
		valine	1	1.06	1.58	0.9966	0.2808	0.1904	0.2532	0.0016	0.0009
		N-acetylvaline	0.91	0.95	4.01	0.1058	0.0657	0.1752	0.2391	0.0007	0.0005
		alpha-hydroxyisocaproate	0.96	0.86	1.02	0.2806	0.1229	0.017	0.0705	0.7485	0.1303
	Methionine, Cysteine, SAM and Taurine Metabolism	methionine	89.76	0.64	0.96	2.6746e-06	8.9433e-05	0.0235	0.0809	0.107	0.0252
		N-acetylmethionine	9.72	0.97	1.43	0.0002	0.001	0.4639	0.3729	0.0084	0.0032
		N-formylmethionine	15.06	1.02	0.67	4.0198e-05	0.0005	0.6879	0.4648	0.0285	0.0084
		methionine sulfone	0.37	8.3	39.91	0.0011	0.0033	3.1617e-06	0.0003	1.1514e-05	4.2217e-05
		methionine sulfoxide	0.27	1.02	3.69	4.299e-05	0.0005	0.479	0.3762	2.5452e-07	3.966e-06
		N-acetylmethionine sulfoxide	0.34	1.02	3.26	0.0003	0.0014	0.4319	0.3557	0.0004	0.0004
		S-adenosylhomocysteine (SAH)	-	0.4	-	-	-	0.0011	0.0216	-	-
		cystathionine	0.85	0.68	1.56	0.3604	0.1439	0.0001	0.005	0.0004	0.0004
		2-aminobutyrate	1.1	1.11	1.37	0.2449	0.1112	0.2511	0.282	0.0096	0.0034
		cysteine	2.69	0.53	0.6	0.1	0.0636	0.1171	0.189	0.0311	0.0091
		cystine	1	0.49	2.34	-	-	0.1038	0.1747	0.0001	0.0002
		S-methylcysteine	1.28	0.76	0.64	0.0127	0.0142	0.0504	0.1178	0.0032	0.0014
		cysteine s-sulfate	0.77	1.24	0.78	0.3296	0.1368	0.0138	0.0685	0.029	0.0085
		cysteine sulfinic acid	3.47	0.96	1.07	0.0006	0.0021	0.7731	0.4975	0.4325	0.0819
		hypotaurine	6.12	0.46	0.67	0.0001	0.0008	0.0038	0.0347	0.0007	0.0005
		taurine	1.03	0.96	1.05	0.5267	0.177	0.4356	0.3572	0.1105	0.0258
		N-acetyltaurine	1	0.94	1.66	0.921	0.2668	0.3056	0.3187	0.0111	0.0039
		2-hydroxybutyrate/2-hydroxyisobutyrate	0.92	1.11	0.49	0.3145	0.1348	0.5216	0.3914	0.009	0.0033
	Urea cycle; Arginine and Proline Metabolism	arginine	2.33	1.01	802.25	0.0154	0.0162	0.7153	0.4752	0.0001	0.0002
		ornithine	1.04	1	0.13	0.1573	0.0822	0.9511	0.5462	1.0305e-07	2.235e-06
		proline	1.03	1.04	1.86	0.2519	0.1138	0.0403	0.107	2.66e-05	8.7262e-05
		citrulline	1.72	0.92	35.62	0.1373	0.0752	0.0519	0.1183	3.9842e-07	4.1389e-06
		homocitrulline	0.7	1.1	1.8	0.0015	0.0036	0.0848	0.1513	0.0008	0.0005
		dimethylarginine (SDMA + ADMA)	1.02	1.03	1.23	0.5277	0.177	0.3514	0.3402	0.0507	0.0135
		N-acetylarginine	0.97	1.03	1.93	0.6761	0.213	0.3914	0.3557	0.0001	0.0002
		N-acetylproline	0.93	0.94	1.28	0.2326	0.107	0.6401	0.4442	0.0397	0.0111
		N-delta-acetylornithine	1.11	0.66	0.13	0.0181	0.0179	0.2144	0.2672	0.0001	0.0002
		N-alpha-acetylornithine	1.55	1.01	0.96	0.0009	0.0026	0.806	0.5106	0.289	0.0585
		N-methylproline	0.88	0.83	1.4	0.5085	0.1735	0.2334	0.2781	0.1811	0.0396
		trans-4-hydroxyproline	1.03	1.05	1.44	0.2954	0.1277	0.3354	0.3371	0.0265	0.0079
		2-oxoarginine*	3.51	1	4.31	0.0062	0.0088	0.9807	0.5539	0.0012	0.0007
	Creatine Metabolism	creatine	0.73	0.95	1.18	0.0024	0.0052	0.2581	0.2837	0.0007	0.0005
		creatinine	1.26	1.08	1.02	0.0043	0.0076	0.0378	0.1026	0.4324	0.0819
		guanidinoacetate	0.75	1.11	1.21	0.0279	0.0238	0.2302	0.2776	0.0171	0.0056
	Polyamine Metabolism	agmatine	0.99	0.99	0.98	0.3954	0.1486	0.731	0.4811	0.1379	0.0312
		putrescine	1.01	1.07	0.96	0.0697	0.0475	0.1671	0.2359	0.1397	0.0314
		spermine	0.95	0.71	0.47	0.106	0.0657	0.0443	0.1086	0.0001	0.0002
		spermidine	1	1.26	0.04	0.7337	0.2258	0.2538	0.282	0.0003	0.0003
		5-methylthioadenosine (MTA)	-	-	1.23	-	-	-	-	0.4226	0.0816
		N(1)-acetylspermine	0.85	1.07	1.53	0.1124	0.0671	0.2288	0.2776	0.0007	0.0005
		N-acetylputrescine	0.91	0.99	1.5	0.1519	0.081	0.9444	0.5462	0.0112	0.0039
		4-acetamidobutanoate	1.34	1.1	0.98	0.0013	0.0036	0.1717	0.236	0.4485	0.084
	Guanidino and Acetamido Metabolism	1-methylguanidine	0.27	1.35	4.92	0.0006	0.0023	0.0064	0.0464	4.0419e-05	0.0001
		4-guanidinobutanoate	0.39	1.19	2.63	0.0002	0.0012	0.0025	0.0286	1.3895e-06	8.3786e-06
	Glutathione Metabolism	glutathione, oxidized (GSSG)	0.78	0.76	1.2	0.2271	0.106	0.206	0.2601	0.8481	0.146
		cysteinylglycine	1.23	-	0.4	0.2405	0.1097	-	-	0.0319	0.0092
		5-oxoproline	1.02	1.03	1.23	0.1125	0.0671	0.2946	0.3128	0.0005	0.0004
		ophthalmate	1.03	0.89	0.38	0.384	0.1465	0.0742	0.14	0.0024	0.0012
Peptide	Gamma-glutamyl Amino Acid	gamma-glutamylalanine	1.03	0.98	0.03	0.3649	0.1439	0.6656	0.4542	4.7594e-05	0.0001
		gamma-glutamylglutamate	1.02	1	0.23	0.9453	0.2717	0.9258	0.5457	0.0005	0.0004
		gamma-glutamylglutamine	1.17	1.16	1.33	0.0268	0.0236	0.0685	0.1365	0.0053	0.0022
		gamma-glutamylglycine	0.96	0.94	0.47	0.6032	0.1952	0.7118	0.4745	0.013	0.0044
		gamma-glutamylhistidine	0.86	0.85	1.88	0.4226	0.1541	0.3819	0.3557	0.0849	0.0204
		gamma-glutamylisoleucine*	0.18	1.2	2.9	0.0007	0.0023	0.025	0.0809	0.0021	0.001
		gamma-glutamylleucine	0.76	1.48	0.77	0.3454	0.1414	0.4226	0.3557	0.1994	0.0424
		gamma-glutamyl-alpha-lysine	1.09	1.37	1.02	0.5055	0.1735	0.3961	0.3557	0.8927	0.1524
		gamma-glutamyl-epsilon-lysine	0.79	0.97	1.38	0.1199	0.0695	0.8965	0.5362	0.1671	0.0372
		gamma-glutamylmethionine	4.9	-	0.2	0.0001	0.0008	-	-	0.0021	0.001
		gamma-glutamylphenylalanine	0.86	1.06	0.43	0.2022	0.098	0.2425	0.2818	0.003	0.0014
		gamma-glutamylthreonine	0.84	1.03	0.92	0.1304	0.0743	0.678	0.4611	0.6221	0.1118
		gamma-glutamyltryptophan	1.34	0.86	0.54	0.0689	0.0473	0.1017	0.1738	0.0042	0.0018
		gamma-glutamyltyrosine	0.86	0.98	0.23	0.1284	0.0736	0.4887	0.3762	0.0005	0.0004
		gamma-glutamylvaline	1.09	1.86	0.94	0.0543	0.0386	0.3449	0.3388	0.3704	0.0728
	Dipeptide Derivative	carnosine	0.67	1.09	0.95	0.0056	0.0084	0.2034	0.2601	0.688	0.1225
	Dipeptide	alanylleucine	0.97	1.02	0.48	0.1559	0.082	0.8217	0.5158	0.0015	0.0008
		glycylisoleucine	1.03	-	0.5	0.1354	0.0752	-	-	7.9664e-05	0.0002
		glycylleucine	1.01	1.35	0.59	0.3678	0.1439	0.0781	0.1444	0.0011	0.0007
		glycylvaline	0.98	1.05	1.07	0.5953	0.1939	0.3264	0.3303	0.156	0.0349
		isoleucylglycine	0.87	0.98	1.15	0.0054	0.0084	0.6448	0.4451	0.0107	0.0037
		leucylalanine	0.88	-	0.47	0.0127	0.0142	-	-	0.0105	0.0037
		leucylglycine	1.02	1.1	1.03	0.5902	0.1929	0.3964	0.3557	0.191	0.0412
		lysylleucine	1.1	0.95	1.13	0.0467	0.0342	0.8732	0.5348	0.0134	0.0045
		phenylalanylalanine	1.2	-	0.35	0.1101	0.0671	-	-	0.0169	0.0055
		phenylalanylglycine	0.97	1.24	0.61	0.1795	0.0909	0.4226	0.3557	0.0008	0.0005
		prolylglycine	0.96	1.09	1.08	0.3004	0.1293	0.1266	0.1965	0.0614	0.0158
		threonylphenylalanine	1.07	-	0.31	0.0114	0.0132	-	-	0.002	0.001
		tryptophylglycine	1.79	-	0.43	0.0019	0.0044	-	-	0.0033	0.0015
		tyrosylglycine	0.88	1.17	0.76	0.1032	0.0647	0.017	0.0705	0.1137	0.0264
		valylglutamine	0.89	1.12	0.35	0.0163	0.0164	0.3395	0.3371	1.0757e-07	2.235e-06
		valylglycine	0.89	1.14	0.74	0.0601	0.0419	0.4065	0.3557	0.057	0.0147
		valylleucine	1.03	1.31	0.5	0.1156	0.0682	0.2372	0.2788	4.7166e-06	2.0999e-05
		leucylglutamine*	0.95	0.94	0.44	0.8998	0.2616	0.5368	0.4013	0.0005	0.0004
	Acetylated Peptides	phenylacetylglycine	0.96	1.08	1.09	0.8286	0.2466	0.3762	0.3557	0.4976	0.0915
Carbohydrate	Glycolysis, Gluconeogenesis, and Pyruvate Metabolism	glucose	7.75	1.08	5837.2	0.004	0.0074	0.0667	0.1365	0.0008	0.0005
		glucose 6-phosphate	-	0.97	39.65	-	-	0.9619	0.5464	0.0018	0.0009
		Isobar: fructose 1,6-diphosphate, glucose 1,6-diphosphate, myo-inositol 1,4 or 1,3-diphosphate	1.07	1.06	3.62	0.8788	0.257	0.432	0.3557	0.0029	0.0013
		3-phosphoglycerate	1.43	0.98	1.24	0.0127	0.0142	0.3632	0.35	0.0323	0.0093
		pyruvate	2.44	1.01	13	0.0001	0.0009	0.6953	0.4651	0.0001	0.0002
		lactate	1	1.07	0.89	0.9769	0.276	0.2692	0.2897	0.0879	0.021
		glycerate	0.41	1.07	17.63	0.007	0.0097	0.0027	0.0286	1.4787e-06	8.3786e-06
	Pentose Metabolism	ribose	1.14	1.02	4.94	0.4694	0.1654	0.7238	0.4778	1.6319e-05	5.6511e-05
		ribitol	0.76	1.17	0.74	0.0088	0.0112	0.2471	0.282	0.2116	0.0445
		ribonate	0.67	1.87	5.38	0.0188	0.0183	0.0015	0.0216	0.0005	0.0004
		xylose	0.99	1.59	0.43	0.7435	0.2274	0.5167	0.3906	0.0463	0.0125
		arabinose	0.98	1.78	1.79	0.7867	0.2377	0.6218	0.4368	0.1079	0.0253
		arabitol/xylitol	0.73	1.26	0.51	0.1264	0.0729	0.1718	0.236	0.0457	0.0124
		ribulose/xylulose	1.18	0.72	3.35	0.4688	0.1654	0.2688	0.2897	0.0001	0.0002
		arabonate/xylonate	0.51	1.88	10.04	0.0031	0.0066	0.006	0.045	3.0533e-06	1.4639e-05
	Glycogen Metabolism	isomaltose	1.11	0.85	11.99	0.4226	0.1541	0.7579	0.4913	0.006	0.0024
	Disaccharides and Oligosaccharides	lactose	-	1	1.09	-	-	0.997	0.5616	0.0867	0.0208
		sucrose	-	7.39	8.14	-	-	5.7671e-07	0.0001	5.772e-05	0.0001
		trehalose	1.05	-	0.98	0.1882	0.0935	-	-	0.4034	0.0788
		melibiose	2.16	1	2.25	0.0004	0.0016	0.9303	0.5459	0.0045	0.0019
		lactulose	-	1.06	1.26	-	-	0.3922	0.3557	0.0255	0.0077
	Fructose, Mannose and Galactose Metabolism	fructose	0.05	1.03	-	0.0075	0.0101	0.7812	0.4975	-	-
		mannitol/sorbitol	0.86	0.92	0.12	0.0158	0.0164	0.0613	0.1291	0.0002	0.0003
		mannose	1.6	1.19	145.05	0.2124	0.1008	0.4226	0.3557	5.3091e-05	0.0001
		galactonate	0.91	1.13	1.37	0.4241	0.1541	0.5685	0.4158	0.0519	0.0137
	Aminosugar Metabolism	N-acetylglucosamine 6-phosphate	-	1.07	-	-	-	0.6479	0.4451	-	-
		N-acetyl-glucosamine 1-phosphate	0.99	-	0.83	0.4882	0.1689	-	-	0.0078	0.003
		N-acetylneuraminate	1.56	0.83	0.43	0.0069	0.0096	0.163	0.2326	0.0032	0.0014
		erythronate*	0.22	1.25	6.73	0.0002	0.0009	0.0169	0.0705	3.7611e-05	0.0001
		N-acetylglucosamine/N-acetylgalactosamine	1.08	1.12	1.11	0.2003	0.0975	0.018	0.0705	0.037	0.0104
	Advanced Glycation End-product	erythrulose	5.46	1.47	2.51	1.4348e-07	1.4393e-05	0.0196	0.0734	0.0021	0.001
Energy	TCA Cycle	citrate	1.04	0.99	1.15	0.0963	0.0619	0.5394	0.4018	0.0018	0.0009
		aconitate [cis or trans]	1.08	1	1.23	0.1422	0.0771	0.9369	0.5459	0.0025	0.0012
		isocitrate	1.12	0.85	1.14	0.5992	0.1945	0.185	0.2491	0.4564	0.0851
		alpha-ketoglutarate	2.49	0.77	7.56	0.0417	0.0321	0.0317	0.0919	6.5423e-05	0.0001
		succinate	1.08	0.99	0.72	0.0565	0.0399	0.8106	0.5119	2.0896e-06	1.0854e-05
		fumarate	-	-	-	-	-	-	-	-	-
		malate	1.56	0.99	0.85	0.0439	0.0333	0.9242	0.5457	0.0775	0.0191
		tricarballylate	1.26	1.8	0.36	0.0853	0.0563	6.8337e-05	0.0031	0.0002	0.0002
		citraconate/glutaconate	0.23	1.16	4.96	2.5843e-06	8.9433e-05	0.0173	0.0705	7.6857e-07	5.7587e-06
		2-methylcitrate/homocitrate	0.98	1.01	1.13	0.9762	0.276	0.9238	0.5457	0.1825	0.0398
	Oxidative Phosphorylation	phosphate	1.05	1.01	1.28	0.137	0.0752	0.349	0.3402	0.0002	0.0002
Lipid	Medium Chain Fatty Acid	5-dodecenoate (12:1n7)	0.87	0.59	1.59	0.5428	0.1809	0.0155	0.0698	0.1934	0.0416
	Long Chain Fatty Acid	palmitate (16:0)	1.03	1.07	1.24	0.1131	0.0671	0.2338	0.2781	0.0497	0.0132
		eicosenoate (20:1)	1.29	1.65	1.76	0.0369	0.0296	0.0017	0.0221	0.0317	0.0092
		oleate/vaccenate (18:1)	0.96	1.27	0.99	0.7382	0.2265	0.0419	0.107	0.9125	0.1543
	Polyunsaturated Fatty Acid (n3 and n6)	linoleate (18:2n6)	1.82	3.19	1.66	0.0054	0.0084	0.0076	0.0482	0.0716	0.0178
	Fatty Acid, Dicarboxylate	2-hydroxyglutarate	1.2	1.04	0.39	0.0271	0.0236	0.4269	0.3557	0.0002	0.0003
		3-carboxyadipate	0.6	1.44	0.9	0.0103	0.0123	0.1057	0.1748	0.608	0.1102
		2-hydroxyadipate	1.24	0.5	0.62	0.2884	0.1252	0.4402	0.3595	0.514	0.0942
		maleate	1.13	1.45	0.7	0.0206	0.0193	0.0177	0.0705	0.0676	0.017
		azelate (nonanedioate)	1.24	1.19	1.44	0.0245	0.022	0.0247	0.0809	0.0622	0.0158
	Fatty Acid Synthesis	malonate	1.2	0.97	0.56	0.0035	0.0068	0.4468	0.3634	0.0015	0.0008
	Fatty Acid Metabolism(Acyl Carnitine)	acetylcarnitine	1.35	0.91	0.98	0.0014	0.0036	0.0421	0.107	0.6211	0.1118
	Carnitine Metabolism	deoxycarnitine	1.06	1.03	1.23	0.325	0.1368	0.4313	0.3557	0.0018	0.0009
		carnitine	0.92	1.04	1.15	0.0088	0.0112	0.0346	0.0991	0.0178	0.0057
	Ketone Bodies	3-hydroxybutyrate (BHBA)	0.75	0.64	1.38	0.3686	0.1439	0.4689	0.3749	0.3636	0.0717
	Fatty Acid, Monohydroxy	3-hydroxyhexanoate	0.93	0.91	1.15	0.3742	0.1444	0.071	0.138	0.1965	0.0419
		3-hydroxyoctanoate	0.88	0.75	1.01	0.2298	0.1067	0.0015	0.0216	0.9138	0.1543
		3-hydroxydecanoate	1.2	0.71	1.2	0.0223	0.0205	0.0085	0.0502	0.0143	0.0048
		3-hydroxylaurate	1.32	0.65	1.43	0.1634	0.0849	0.0056	0.045	0.0207	0.0064
		3-hydroxypalmitate	0.87	0.64	0.31	0.1356	0.0752	0.15	0.2211	0.0198	0.0062
		13-HODE + 9-HODE	4.2	2.11	2.49	0.0041	0.0074	0.0082	0.0502	0.0015	0.0008
		10-hydroxystearate	-	1.49	2.3	-	-	0.0142	0.0685	0.0005	0.0004
	Inositol Metabolism	myo-inositol	1.06	0.95	0.8	0.2316	0.107	0.3	0.3151	0.0049	0.002
		chiro-inositol	0.96	0.98	1.02	0.1762	0.0899	0.8593	0.5311	0.7333	0.1284
		pinitol	0.95	0.61	1.05	0.3478	0.1418	0.0159	0.0703	0.0838	0.0203
		inositol 1-phosphate (I1P)	0.8	0.69	0.77	0.2603	0.1155	0.4948	0.3762	0.2508	0.0521
	Phospholipid Metabolism	choline	1.05	1.03	1.13	0.0404	0.0319	0.0616	0.1291	0.0039	0.0017
		choline phosphate	1.06	1.02	1.4	0.0459	0.0342	0.5456	0.4049	0.0033	0.0015
		cytidine 5'-diphosphocholine	1.08	0.76	0.77	0.3261	0.1368	0.086	0.152	0.2067	0.0437
		glycerophosphorylcholine (GPC)	1.06	1.07	1.4	0.0361	0.0292	0.1109	0.1819	0.0003	0.0003
		phosphoethanolamine	0.99	0.92	0.99	0.8624	0.2537	0.4959	0.3762	0.84	0.145
		glycerophosphoethanolamine	1.03	1.04	0.68	0.1692	0.0871	0.1351	0.2051	0.0002	0.0002
		trimethylamine N-oxide	0.9	0.82	1.08	0.2373	0.1087	0.0141	0.0685	0.4267	0.0819
		glycerophosphoinositol*	1.06	1.01	0.85	0.3278	0.1368	0.9036	0.5389	0.0327	0.0093
	Glycerolipid Metabolism	glycerol	4.18	1.08	0.57	9.3141e-05	0.0008	0.3177	0.3263	0.0006	0.0004
		glycerol 3-phosphate	1.19	1.06	1.03	0.0035	0.0068	0.0315	0.0919	0.3339	0.0663
		glycerophosphoglycerol	1.08	1.27	3.43	0.0665	0.046	0.4912	0.3762	0.0529	0.0139
		galactosylglycerol*	1.19	1	1.74	0.182	0.0918	0.9473	0.5462	0.045	0.0123
		digalactosylglycerol*	1.02	1.07	1.48	0.7531	0.2285	0.4956	0.3762	0.0037	0.0016
	Mevalonate Metabolism	3-hydroxy-3-methylglutarate	0.93	1.07	1.3	0.1953	0.0956	0.5213	0.3914	0.0815	0.0198
		mevalonate	0.98	1.11	0.14	0.6539	0.2069	0.5909	0.426	2.3088e-08	1.4391e-06
		mevalonolactone	1.07	1.44	0.17	0.1932	0.095	0.0552	0.1208	0.0005	0.0004
	Sterol	cholesterol	-	-	1.05	-	-	-	-	0.4226	0.0816
	Primary Bile Acid Metabolism	cholate	1.01	1.05	1.12	0.8915	0.26	0.4217	0.3557	0.276	0.0564
		chenodeoxycholate	0.82	1.09	1.35	0.1919	0.0948	0.3716	0.3548	0.0798	0.0194
		glycochenodeoxycholate	0.76	1.2	1.6	0.3512	0.1426	0.456	0.368	0.1037	0.0246
		taurochenodeoxycholate	0.93	1.2	1.87	0.394	0.1486	0.1379	0.2076	0.0173	0.0056
	Secondary Bile Acid Metabolism	6-oxolithocholate	0.9	1.02	1.17	0.1542	0.0818	0.5744	0.4172	0.0533	0.0139
		7-ketolithocholate	0.93	0.98	1.33	0.2094	0.1	0.6872	0.4648	0.0074	0.0029
		hyocholate	0.95	1	1.2	0.3777	0.1449	0.9561	0.5462	0.0452	0.0123
		hyodeoxycholate	0.98	1.04	1.2	0.4707	0.1654	0.1635	0.2326	0.006	0.0024
Nucleotide	Purine Metabolism, (Hypo)Xanthine/Inosine containing	inosine 5'-monophosphate (IMP)	0.93	0.91	0.65	0.7147	0.222	0.4873	0.3762	0.0317	0.0092
		inosine	0.82	1.07	137.62	0.3593	0.1439	0.1053	0.1748	0.0003	0.0003
		hypoxanthine	1.01	1.08	1.16	0.8234	0.2464	0.046	0.1114	0.1325	0.0303
		xanthine	1.01	0.97	1.09	0.6075	0.1955	0.2954	0.3128	0.138	0.0312
		xanthosine	-	0.99	1.17	-	-	0.7556	0.4913	0.0681	0.017
		2'-deoxyinosine	-	1.18	3.99	-	-	0.1187	0.19	0.0011	0.0007
		urate	1.76	-	0.68	0.0043	0.0076	-	-	0.0007	0.0005
		allantoin	1.09	1.09	1.86	0.3683	0.1439	0.2155	0.2672	0.0005	0.0004
	Purine Metabolism, Adenine containing	adenosine 5'-monophosphate (AMP)	1.43	0.99	0.69	0.0006	0.0021	0.8898	0.536	0.0026	0.0012
		adenosine 3'-monophosphate (3'-AMP)	0.8	1.01	0.83	0.0351	0.0286	0.565	0.4148	0.0777	0.0191
		adenosine 2'-monophosphate (2'-AMP)	0.89	1.02	1.19	0.0238	0.0217	0.7573	0.4913	0.1697	0.0376
		adenosine 3',5'-cyclic monophosphate (cAMP)	0.96	0.97	1.2	0.7946	0.2394	0.9412	0.5462	0.2597	0.0536
		adenosine-2',3'-cyclic monophosphate	1.03	1.11	1.03	0.608	0.1955	0.0843	0.1513	0.6794	0.1213
		adenosine	2	0.89	1227.5	0.1766	0.0899	0.0016	0.0216	0.0006	0.0004
		adenine	1.12	1.16	0.7	0.0461	0.0342	0.0957	0.1678	0.0025	0.0012
		1-methyladenine	0.93	0.91	0.7	0.156	0.082	0.2526	0.282	0.0084	0.0032
		N6-methyladenosine	-	1.03	1.74	-	-	0.1689	0.236	0.0013	0.0008
		isopentenyl adenosine	-	1.03	2.29	-	-	0.3934	0.3557	0.0003	0.0003
		N6-carbamoylthreonyladenosine	-	1.04	1.85	-	-	0.6457	0.4451	0.0028	0.0013
		2'-deoxyadenosine 5'-monophosphate	1.12	1.16	1.05	0.1014	0.064	0.06	0.1284	0.6753	0.121
		2'-deoxyadenosine	1.57	1.31	211.78	0.0442	0.0334	0.0016	0.0216	0.0003	0.0003
		N6-succinyladenosine	0.95	1.51	1.21	0.5871	0.1925	0.0032	0.0327	0.1751	0.0387
	Purine Metabolism, Guanine containing	guanosine 5'- monophosphate (5'-GMP)	0.93	1.1	0.74	0.6865	0.2145	0.889	0.536	0.9121	0.1543
		guanosine 3'-monophosphate (3'-GMP)	1.02	1	0.79	0.5845	0.1922	0.9757	0.5526	0.0019	0.001
		guanosine-2',3'-cyclic monophosphate	1.14	1.11	0.97	0.0538	0.0386	0.0466	0.1115	0.8226	0.1424
		guanosine	0.74	1.13	127.71	0.041	0.0319	0.0152	0.0698	0.0002	0.0002
		guanine	1.62	1.16	1.27	4.1326e-05	0.0005	0.0026	0.0286	0.0002	0.0003
		1-methylguanine	0.91	1.08	0.3	0.4765	0.1665	0.6071	0.4316	0.0006	0.0004
		7-methylguanine	1.14	1.01	1.06	0.1438	0.0776	0.8912	0.536	0.4314	0.0819
		2'-O-methylguanosine	1.17	1.05	2.75	0.2065	0.0996	0.3926	0.3557	0.0011	0.0007
		N2,N2-dimethylguanosine	-	1.15	2.27	-	-	0.4701	0.3749	0.0149	0.0049
		guanosine 2'-monophosphate (2'-GMP)*	0.96	1.06	1.07	0.5203	0.1763	0.0367	0.1023	0.4295	0.0819
	Pyrimidine Metabolism, Orotate containing	dihydroorotate	0.63	0.97	0.28	0.0208	0.0193	0.6921	0.4651	6.4533e-06	2.6816e-05
		orotate	-	1.21	1.42	-	-	0.0236	0.0809	0.0201	0.0063
		orotidine	1.62	-	-	0.0283	0.0238	-	-	-	-
	Pyrimidine Metabolism, Uracil containing	uridine 5'-monophosphate (UMP)	0.99	0.99	1.53	0.844	0.249	0.7812	0.4975	0.0064	0.0025
		uridine 3'-monophosphate (3'-UMP)	0.87	1	1.03	0.0127	0.0142	0.9604	0.5464	0.3137	0.0631
		uridine-2',3'-cyclic monophosphate	0.96	1.07	1.15	0.5067	0.1735	0.0993	0.1724	0.1379	0.0312
		uridine	0.54	1	727.04	0.0893	0.0586	0.9329	0.5459	0.0003	0.0003
		uracil	1.01	0.99	1.7	0.8252	0.2464	0.8888	0.536	0.0082	0.0031
		pseudouridine	0.94	0.99	1.72	0.368	0.1439	0.5999	0.4282	0.002	0.001
		5-methyluridine (ribothymidine)	-	0.95	10.99	-	-	0.321	0.3274	0.0005	0.0004
		2'-deoxyuridine	-	1.06	6.67	-	-	0.0438	0.1086	0.0008	0.0005
		3-ureidopropionate	1.09	0.96	1.11	0.4714	0.1654	0.7611	0.4913	0.2829	0.0574
		beta-alanine	0.91	1.23	1.31	0.4602	0.1646	0.009	0.0507	0.1764	0.0387
		uridine 2'-monophosphate (2'-UMP)*	0.94	1.03	1.25	0.2158	0.1016	0.55	0.4067	0.0124	0.0043
	Pyrimidine Metabolism, Cytidine containing	cytidine 5'-monophosphate (5'-CMP)	1.02	0.91	1.11	0.9229	0.2668	0.0071	0.0482	0.3082	0.0622
		cytidine 3'-monophosphate (3'-CMP)	0.98	0.94	0.84	0.3657	0.1439	0.0151	0.0698	0.0013	0.0008
		cytidine 2',3'-cyclic monophosphate	1.08	1.04	1.08	0.1114	0.0671	0.1917	0.2532	0.0753	0.0187
		cytidine	0.7	1.07	136.42	0.209	0.1	0.0355	0.1003	0.0007	0.0005
		cytosine	2.58	0.98	39.01	0.0096	0.0119	0.3007	0.3151	1.1281e-05	4.2217e-05
		2'-deoxycytidine 5'-monophosphate	1.07	1.08	1.08	0.1484	0.0796	0.4075	0.3557	0.1321	0.0303
		2'-deoxycytidine	-	1.6	1.1	-	-	0.0034	0.0331	0.0548	0.0142
	Pyrimidine Metabolism, Thymine containing	thymidine 5'-monophosphate	1.09	1.13	1.28	0.3354	0.1384	0.1295	0.1995	0.0038	0.0016
		thymidine 3'-monophosphate	0.96	0.96	0.92	0.4607	0.1646	0.4047	0.3557	0.4321	0.0819
		thymidine	-	1.09	1.68	-	-	0.2668	0.2897	0.0205	0.0064
		thymine	1	1.09	0.9	0.975	0.276	0.0678	0.1365	0.2623	0.054
Vitamins and Cofactors	Nicotinate and Nicotinamide Metabolism	nicotinate	0.99	1.07	1.56	0.839	0.2483	0.0551	0.1208	0.0005	0.0004
		nicotinate ribonucleoside	2.64	1.18	9.9	0.0188	0.0183	0.1838	0.2491	0.0016	0.0009
		nicotinamide	1.14	0.8	0.11	0.0161	0.0164	0.2494	0.282	3.3738e-07	4.1389e-06
		nicotinamide riboside	1.24	1.21	0.27	0.1124	0.0671	0.0744	0.14	0.0007	0.0005
		nicotinamide adenine dinucleotide (NAD+)	2.98	0.73	2.68	0.0143	0.0154	0.4122	0.3557	0.0091	0.0033
		trigonelline (N'-methylnicotinate)	1.12	1.1	1.16	0.0143	0.0154	0.0519	0.1183	0.0056	0.0023
		maleamate	-	-	-	-	-	-	-	-	-
	Riboflavin Metabolism	riboflavin (Vitamin B2)	1.71	-	-	0.005	0.0083	-	-	-	-
		flavin adenine dinucleotide (FAD)	1.27	0.67	1.45	0.3712	0.1443	0.0096	0.0528	0.0403	0.0112
		flavin mononucleotide (FMN)	1.78	0.85	2.74	0.0389	0.031	0.4226	0.3557	0.0018	0.0009
	Pantothenate and CoA Metabolism	pantothenate	0.97	1.06	1.35	0.6237	0.1986	0.1569	0.2296	0.0367	0.0103
	Ascorbate and Aldarate Metabolism	glucarate (saccharate)	0.96	1.19	0.92	0.7108	0.2214	0.1976	0.2583	0.4796	0.0887
		threonate	0.61	1.21	1.77	0.0542	0.0386	0.1393	0.2083	6.4019e-05	0.0001
		oxalate (ethanedioate)	0.58	1.21	1.22	0.0051	0.0083	0.0736	0.14	0.2526	0.0523
	Biotin Metabolism	biotin	3.33	0.65	0.32	0.0409	0.0319	0.0302	0.0912	0.0776	0.0191
	Pterin Metabolism	pterin	0.81	1.22	1.01	0.3229	0.1368	0.1623	0.2326	0.8205	0.1424
	Thiamine Metabolism	thiamin (Vitamin B1)	-	-	5.08	-	-	-	-	0.0044	0.0019
	Vitamin B6 Metabolism	pyridoxine (Vitamin B6)	1.22	0.99	1.42	0.0904	0.0589	0.8219	0.5158	0.0269	0.008
		pyridoxamine	1.89	0.81	4.18	0.0151	0.0161	0.0265	0.0842	0.0038	0.0016
		pyridoxal	1.81	1	1.15	0.0284	0.0238	0.8838	0.536	0.9411	0.1585
		pyridoxate	0.92	1.2	1.02	0.557	0.185	0.0205	0.0744	0.9122	0.1543
Phytochemical/Other	Benzoate Metabolism	hippurate	0.92	-	0.18	0.2696	0.1191	-	-	0.0066	0.0026
		2-hydroxyhippurate (salicylurate)	0.77	-	-	0.0466	0.0342	-	-	-	-
		benzoate	0.64	1.23	2.02	0.2726	0.1199	0.2059	0.2601	0.1249	0.0288
		4-hydroxybenzoate	0.54	1.41	2.19	0.0049	0.0083	0.0006	0.0147	0.0037	0.0016
		catechol sulfate	0.93	0.99	1.23	0.4497	0.1628	0.8822	0.536	0.1245	0.0288
		4-methylcatechol sulfate	0.89	0.99	1.12	0.4626	0.1646	0.7431	0.4874	0.3337	0.0663
		p-hydroxybenzaldehyde	2.92	1.7	2.81	0.3244	0.1368	0.2556	0.2825	0.0331	0.0094
		p-aminobenzoate (PABA)	1.54	0.92	0.81	0.0162	0.0164	0.3736	0.355	0.0521	0.0137
		4-ethylphenylsulfate	0.74	1.04	1.09	0.1409	0.0768	0.4927	0.3762	0.6993	0.1242
	Food Component/Plant	2,3-dihydroxyisovalerate	0.93	1.27	0.89	0.0814	0.0548	0.1249	0.1965	0.441	0.0828
		2,8-quinolinediol sulfate	0.91	0.94	1.07	0.3875	0.1472	0.2197	0.2691	0.4788	0.0887
		2-oxindole-3-acetate	0.36	1.23	2.36	0.0004	0.0016	0.0198	0.0734	0.0088	0.0033
		gluconate	0.86	1.01	17.35	0.9421	0.2716	0.9562	0.5462	0.0091	0.0033
		beta-guanidinopropanoate	0.47	1.74	2.86	3.2074e-05	0.0005	0.0004	0.0123	5.0104e-07	4.4614e-06
		daidzein	0.85	0.87	1.22	0.0586	0.0411	0.0409	0.107	0.0476	0.0128
		daidzin	0.86	1.04	0.99	0.1663	0.086	0.6001	0.4282	0.4226	0.0816
		dihydroferulic acid	5.18	0.93	0.29	0.0007	0.0024	0.4226	0.3557	0.0004	0.0004
		erythritol	2.17	1.2	0.06	0.0014	0.0036	0.0822	0.1493	8.3152e-07	5.7587e-06
		galactarate (mucic acid)	0.72	1.22	0.67	0.9621	0.275	0.4772	0.3762	0.186	0.0404
		histidinol	1.51	0.97	0.81	0.0021	0.0049	0.2678	0.2897	0.0252	0.0077
		N-glycolylneuraminate	0.69	0.62	0.47	0.0058	0.0085	0.0118	0.0632	0.0056	0.0022
		nicotianamine	0.51	1.52	1.34	0.0253	0.0225	0.0299	0.0912	0.1909	0.0412
		quinate	0.65	2.36	1.09	0.1845	0.0925	0.1917	0.2532	0.276	0.0564
		stachydrine	1.13	1.11	1.2	0.0129	0.0142	0.1	0.1724	0.0021	0.001
		harmane	0.36	1.62	5.16	9.8906e-05	0.0008	7.5145e-05	0.0031	0.0002	0.0003
		pyrraline	1.44	1.24	1.65	0.0008	0.0024	0.0058	0.045	0.0112	0.0039
		2-keto-3-deoxy-gluconate	4.51	1.05	2.01	0.0015	0.0036	0.7782	0.4975	0.0024	0.0012
		2-ketogluconate	0.33	0.68	1.24	0.0001	0.0008	0.0067	0.0468	0.3984	0.0781
	Bacterial/Fungal	tartronate (hydroxymalonate)	0.14	1.18	4.71	0.0002	0.0009	0.1207	0.1917	4.9465e-05	0.0001
	Phytochemical	salicylate	1.06	1.26	1.27	0.3785	0.1449	0.0198	0.0734	0.0091	0.0033
	Chemical	sulfate*	0.99	1.01	1.23	0.7262	0.2247	0.7602	0.4913	0.0006	0.0004
		O-sulfo-L-tyrosine	0.94	0.99	1.09	0.0517	0.0376	0.865	0.533	0.4572	0.0851
		ectoine	0.96	0.97	1.01	0.3624	0.1439	0.6932	0.4651	0.8576	0.1469
		lanthionine	0.7	0.88	0.95	0.3282	0.1368	0.4507	0.3651	0.7203	0.1272
		succinimide	1.34	1.23	0.29	0.024	0.0217	0.0076	0.0482	0.0001	0.0002

## Sheet: Sheet1
Amino Acid	Glycine, Serine and Threonine Metabolism	glycine	1.04	1.02	0.0333	0.3762
		betaine	1.04	1.04	0.0266	0.1747
		serine	1.1	1.03	0.0066	0.2776
		N-acetylserine	1.22	0.88	0.0191	0.1026
		threonine	1.09	1.07	0.0277	0.138
		N-acetylthreonine	1.2	1.07	0.0112	0.3557
		asparagine	1.07	1.17	0.0163	0.0216
		N-acetylaspartate (NAA)	1.33	1.06	0.0238	0.4235
		3-sulfo-L-alanine	0.62	2.35	0.0084	0.0021
		glutamine	1.16	1.12	0.005	0.1406
		N-acetylglutamate	1.28	1.02	0.0191	0.4172
		carboxyethyl-GABA	1.2	1.14	0.0476	0.2691
	Histidine Metabolism	histidine	1.19	0.9	0.007	0.138
		imidazole propionate	1.61	1.28	0.0094	0.04
		imidazole lactate	1.66	1.08	0.0029	0.2583
		histamine	1.09	0.95	0.0123	0.1079
		1-methylhistamine	1.28	0.97	0.0127	0.4357
		N2-acetyllysine	1.59	1.03	0.0104	0.4975
		phenylpyruvate	1.9	1.15	0.0008	0.282
		phenyllactate (PLA)	1.14	0.93	0.0052	0.2601
		4-hydroxyphenylpyruvate	1.78	1.07	0.0238	0.4399
	Tryptophan Metabolism	tryptophan	1.23	0.91	0.0018	0.1246
		indolelactate	1.47	0.69	0.0119	0.0355
		indole-3-carboxylic acid	0.12	1.94	0.0036	0.0147
		thioproline	6.78	0.82	0.0008	0.1183
	Leucine, Isoleucine and Valine Metabolism	leucine	1.04	1.04	0.0193	0.107
	Methionine, Cysteine, SAM and Taurine Metabolism	methionine	89.76	0.64	8.9433e-05	0.0809
		N-acetylmethionine	9.72	0.97	0.001	0.3729
		N-formylmethionine	15.06	1.02	0.0005	0.4648
		methionine sulfone	0.37	8.3	0.0033	0.0003
		S-methylcysteine	1.28	0.76	0.0142	0.1178
		cysteine sulfinic acid	3.47	0.96	0.0021	0.4975
		hypotaurine	6.12	0.46	0.0008	0.0347
	Urea cycle; Arginine and Proline Metabolism	arginine	2.33	1.01	0.0162	0.4752
		N-delta-acetylornithine	1.11	0.66	0.0179	0.2672
		N-alpha-acetylornithine	1.55	1.01	0.0026	0.5106
		2-oxoarginine*	3.51	1	0.0088	0.5539
		creatinine	1.26	1.08	0.0076	0.1026
		putrescine	1.01	1.07	0.0475	0.2359
		4-acetamidobutanoate	1.34	1.1	0.0036	0.236
	Guanidino and Acetamido Metabolism	1-methylguanidine	0.27	1.35	0.0023	0.0464
		4-guanidinobutanoate	0.39	1.19	0.0012	0.0286
		gamma-glutamylglutamine	1.17	1.16	0.0236	0.1365
		gamma-glutamylmethionine	4.9	-	0.0008	-
		gamma-glutamyltryptophan	1.34	0.86	0.0473	0.1738
		gamma-glutamylvaline	1.09	1.86	0.0386	0.3388
		lysylleucine	1.1	0.95	0.0342	0.5348
		threonylphenylalanine	1.07	-	0.0132	-
		tryptophylglycine	1.79	-	0.0044	-
Carbohydrate	Glycolysis, Gluconeogenesis, and Pyruvate Metabolism	glucose	7.75	1.08	0.0074	0.1365
		3-phosphoglycerate	1.43	0.98	0.0142	0.35
		pyruvate	2.44	1.01	0.0009	0.4651
		glycerate	0.41	1.07	0.0097	0.0286
		ribonate	0.67	1.87	0.0183	0.0216
		arabonate/xylonate	0.51	1.88	0.0066	0.045
		sucrose	-	7.39	-	0.0001
		melibiose	2.16	1	0.0016	0.5459
		N-acetylneuraminate	1.56	0.83	0.0096	0.2326
	Advanced Glycation End-product	erythrulose	5.46	1.47	1.4393e-05	0.0734
		alpha-ketoglutarate	2.49	0.77	0.0321	0.0919
		succinate	1.08	0.99	0.0399	0.5119
		malate	1.56	0.99	0.0333	0.5457
		tricarballylate	1.26	1.8	0.0563	0.0031
		eicosenoate (20:1)	1.29	1.65	0.0296	0.0221
	Polyunsaturated Fatty Acid (n3 and n6)	linoleate (18:2n6)	1.82	3.19	0.0084	0.0482
	Fatty Acid, Dicarboxylate	2-hydroxyglutarate	1.2	1.04	0.0236	0.3557
		maleate	1.13	1.45	0.0193	0.0705
		azelate (nonanedioate)	1.24	1.19	0.022	0.0809
	Fatty Acid Synthesis	malonate	1.2	0.97	0.0068	0.3634
	Fatty Acid Metabolism(Acyl Carnitine)	acetylcarnitine	1.35	0.91	0.0036	0.107
		3-hydroxydecanoate	1.2	0.71	0.0205	0.0502
		13-HODE + 9-HODE	4.2	2.11	0.0074	0.0502
	Phospholipid Metabolism	choline	1.05	1.03	0.0319	0.1291
		choline phosphate	1.06	1.02	0.0342	0.4049
		glycerophosphorylcholine (GPC)	1.06	1.07	0.0292	0.1819
	Glycerolipid Metabolism	glycerol	4.18	1.08	0.0008	0.3263
		glycerol 3-phosphate	1.19	1.06	0.0068	0.0919
		glycerophosphoglycerol	1.08	1.27	0.046	0.3762
		urate	1.76	-	0.0076	-
	Purine Metabolism, Adenine containing	adenosine 5'-monophosphate (AMP)	1.43	0.99	0.0021	0.536
		adenine	1.12	1.16	0.0342	0.1678
		2'-deoxyadenosine	1.57	1.31	0.0334	0.0216
		N6-succinyladenosine	0.95	1.51	0.1925	0.0327
		guanosine-2',3'-cyclic monophosphate	1.14	1.11	0.0386	0.1115
		guanine	1.62	1.16	0.0005	0.0286
		orotidine	1.62	-	0.0238	-
		cytosine	2.58	0.98	0.0119	0.3151
		2'-deoxycytidine	-	1.6	-	0.0331
		nicotinate ribonucleoside	2.64	1.18	0.0183	0.2491
		nicotinamide	1.14	0.8	0.0164	0.282
		nicotinamide adenine dinucleotide (NAD+)	2.98	0.73	0.0154	0.3557
		trigonelline (N'-methylnicotinate)	1.12	1.1	0.0154	0.1183
	Riboflavin Metabolism	riboflavin (Vitamin B2)	1.71	-	0.0083	-
		flavin mononucleotide (FMN)	1.78	0.85	0.031	0.3557
	Biotin Metabolism	biotin	3.33	0.65	0.0319	0.0912
		pyridoxamine	1.89	0.81	0.0161	0.0842
		pyridoxal	1.81	1	0.0238	0.536
		4-hydroxybenzoate	0.54	1.41	0.0083	0.0147
		p-aminobenzoate (PABA)	1.54	0.92	0.0164	0.355
		beta-guanidinopropanoate	0.47	1.74	0.0005	0.0123
		dihydroferulic acid	5.18	0.93	0.0024	0.3557
		erythritol	2.17	1.2	0.0036	0.1493
		histidinol	1.51	0.97	0.0049	0.2897
		stachydrine	1.13	1.11	0.0142	0.1724
		harmane	0.36	1.62	0.0008	0.0031
		pyrraline	1.44	1.24	0.0024	0.045
		2-keto-3-deoxy-gluconate	4.51	1.05	0.0036	0.4975
	Bacterial/Fungal	tartronate (hydroxymalonate)	0.14	1.18	0.0009	0.1917
		succinimide	1.34	1.23	0.0217	0.0482
