# Supplementary material for: Metabolite profiling and bioactivity guided fractionation of Lactobacillaceae and rice bran postbiotics for antimicrobial-resistant Salmonella Typhimurium growth suppression
Source: Front Microbiol. 2024 Apr 9;15:1362266. doi: 10.3389/fmicb.2024.1362266 (PMC11040457; doi:10.3389/fmicb.2024.1362266)
Supplement: Supplementary file 6 [file Table_6.XLSX]

## Sheet: Explanations
	Limosilactobacillus fermentum

## Sheet: Enriched metabolites
BIOCHEMICAL	Chemical Class	Metabolic Pathway	Z Score- LF-18 vs LF	Z-Score- LF-21 vs LF	Z Score- LF-22 vs LF	Z Score- LP 18 vs LP	Z-Score- LP-21 vs LP	Z Score- LP-22 vs LP	Z Score- LP-24 vs LP
asparagine	Amino Acid	Alanine, Aspartate				2.63797
N-acetylalanine						2.62745
N-acetylasparagine						1.66444
N-acetylaspartate (NAA)						1.68888
glutamate		Glutamate				6.49228
N-acetylglutamate						1.5692
betaine		Glycine, Serine, Threonine				5.68868
dimethylglycine			1.11539
N-acetylserine						1.98137
threonine						2.21943		1.25313
4-guanidinobutanoate		Guanidino, Acetamido				1.42953
imidazole propionate		Histidine				9.23547
alpha-hydroxyisovalerate		Leucine, Isoleucine, Valine				1.61664
beta-hydroxyisovalerate			1.14693
ethylmalonate			1.34592			2.85967
isoleucine						1.87545
leucine						4.91864
methylsuccinate						5.51145
N-acetylleucine						2.8329
methionine sulfoxide		Methionine, Cysteine, S-adenosyl Methionine, Taurine				3.12343
2-hydroxyphenylacetate		Phenylalanine						1.23227
phenylalanine						1.76353
phenyllactate (PLA)						15.3312
indole-3-carboxylate		Tryptophan	1.13878			2.33857
N-formylanthranilic acid			1.14313			1.99424
picolinate						2.93563
N-formylphenylalanine		Tyrosine				1.98468
ornithine		Urea Cycle, Arginine, Proline							1.13519
proline						2.38998
sucrose	Carbohydrate	Disaccharide, Oligosaccharide	1.84977					1.52493
trehalose						4.64118
mannitol/sorbitol		Fructose, Mannose, Galactose				1.64397
mannose						1.59139
glucose		Glycolysis, Gluconeogenesis, Pyruvate				1.12752
glycerate						1.61985
lactate						3.89412
pyruvate						2.66834
arabonate/xylonate		Pentose				1.81219
ribulonate/xylulonate/lyxonate*						1.27716
alpha-ketoglutaramate*	Energy	TCA Cycle				1.93353
alpha-ketoglutarate						2.41725
citraconate/glutaconate						3.36382
fumarate			1.21423			1.67418
itaconate			1.32812			1.54729
oleoyl-oleoyl-glycerol (18:1/18:1) [1]*	Lipid	Diacylglycerol			1.1822			1.14916
oleoyl-oleoyl-glycerol (18:1/18:1) [2]*					1.21886			1.1984
palmitoyl-linoleoyl-glycerol (16:0/18:2) [1]*							1.28353
palmitoyl-linoleoyl-glycerol (16:0/18:2) [2]*							1.22184
palmitoyl-oleoyl-glycerol (16:0/18:1) [1]*					1.22839			1.17668
palmitoyl-oleoyl-glycerol (16:0/18:1) [2]*					1.26426			1.1664
palmitoleoylcarnitine (C16:1)*		Fatty Acid, Acyl Carnitine, Monounsaturated	1.28462			1.67378
butyrylglycine (C4)		Fatty Acid, Branched					1.15565
methylmalonate (MMA)			1.27965			2.76621
2-hydroxyadipate		Fatty Acid, Dicarboxylate				1.65693
2-hydroxysebacate			1.33765			4.32765
3-hydroxyadipate*						2.22195
3-hydroxydodecanedioate*						2.32114
3-methyladipate			1.28399			2.39249
azelate (nonanedioate; C9)			1.24674			3.34831
dimethylmalonic acid						4.57458
dodecanedioate (C12)			1.33657			3.23684
dodecenedioate (C12:1-DC)*			1.13668			1.51325
glutarate (C5-DC)			1.16436			2.38117
hexadecanedioate (C16)			1.15386			2.51563
maleate			1.18982			1.26411
pimelate (C7-DC)			1.252			6.25966
sebacate (C10-DC)			1.31734			7.19236
undecanedioate (C11-DC)			1.21517			3.75316
2S,3R-dihydroxybutyrate		Fatty Acid, Dihydroxy				6.25941
3,4-dihydroxybutyrate						2.12278
oleate/vaccenate (18:1)		Fatty Acid, Long Chain Monounsaturated				34.5297
linoleate (18:2n6)		Fatty Acid, Long Chain Polyunsaturated (n3 + n6)	1.24883			2.4767
linolenate (18:3n3 or 3n6)			1.31852			1.35758
13-HODE + 9-HODE		Fatty Acid, Monohydroxy	1.38956			3.77334
3-hydroxydecanoate						1.25616
8-hydroxyoctanoate			1.41979			3.96423
malonate		Fatty Acid, Synthesis				2.38764
2-hydroxybutyrate/2-hydroxyisobutyrate		Glutathione				2.72225
glycerol		Glycerolipid				1.19992
myo-inositol		Inositol				2.62387
3-hydroxy-3-methylglutarate		Mevalonate				8.54922
mevalonate						3.24945			1.11986
mevalonolactone						2.84783
1-oleoyl-2-linoleoyl-GPC (18:1/18:2)*		Phosphatidylcholine		1.17264			1.59816
choline		Phospholipid				1.46475
glycerophosphorylcholine (GPC)						5.37386
trimethylamine N-oxide			1.15375
methylphosphate	Nucleotide	Purine and Pyrimidine	1.25247
guanosine		Purine, Guanine							1.15716
guanosine 3'-monophosphate (3'-GMP)								1.16313
xanthine		Purine, Hypoxanthine, Xanthine, Inosine				1.74928
3-ureidopropionate		Pyrimidine, Uracil	1.97786
oxalate (ethanedioate)	Cofactor/Vitamin	Ascorbate, Aldarate	1.48392			1.95463
nicotinate		Nicotinate, Nicotinamide				3.47142
lactobacillic acid	Phytochemical/Other	Bacterial/Fungal				8.73923
4-hydroxybenzoate		Benzoate				2.51152
benzoate			1.33369			6.52146
p-hydroxybenzaldehyde						1.98128
N-carboxymethylalanine		Phytochemical				5.25458
saccharin			1.24152			1.47458
2,3-dihydroxyisovalerate						1.37296
2,6-dihydroxybenzoic acid						1.94298
2-keto-3-deoxy-gluconate						1.24649
3-formylindole						2.46763
5-formylsalicylate			1.26245			1.39622
bicine			1.21244			2.3144
dihydroferulate			1.27942			2.35425
ferulate			1.11222			1.31688
melamine			1.24561
salicylate			1.27778			1.98525
trizma acetate			1.26887
